# Supplementary material for: Applying two approaches to detect unmeasured confounding due to time-varying variables in a self-controlled risk interval design evaluating COVID-19 vaccine safety signals, using myocarditis as a case example
Source: Am J Epidemiol. 2024 Jul 3;194(1):208–19. doi: 10.1093/aje/kwae172 (PMC11735966; doi:10.1093/aje/kwae172)
Supplement: Web_Material_kwae172 [file web_material_kwae172.zip]

Archive with 1 entries (1 files):
- 20240507_Supplementary files.docx
